# Supplementary material for: HIV-1 infection increases microRNAs that inhibit Dicer1, HRB and HIV-EP2, thereby reducing viral replication
Source: PLoS One. 2019 Jan 25;14(1):e0211111. doi: 10.1371/journal.pone.0211111 (PMC6347224; doi:10.1371/journal.pone.0211111)
Supplement: S2 Table — (XLSX) [file pone.0211111.s002.xlsx]

## Sheet: NGS
miRNA name	RQ
hsa-miR-1289	559.927
hsa-miR-1826	402.871
hsa-miR-1469	355.191
hsa-miR-1470	322.615
hsa-miR-662	311.49
hsa-miR-1246	309.988
hsa-miR-1290	223.165
hsa-miR-27b*	106.302
hsa-miR-1245	47.3828
hsa-miR-184	36.3015
hsa-miR-940	30.1955
hsa-miR-1825	23.7577
hsa-miR-1975	15.3262
hsa-miR-1979	13.9676
hsa-miR-423-3p	7.48536
hsa-miR-203	6.28785
hsa-miR-1974	5.91363
hsa-miR-210	5.525
hsa-miR-221	4.88713
hsa-miR-222	4.74007
hsa-miR-502-3p	4.38295
hsa-miR-23a	4.04686
hsa-miR-186	3.84083
hsa-miR-324-5p	3.5886
hsa-miR-192	3.22421
hsa-miR-342-5p	2.78988
hsa-let-7g	2.50431
hsa-miR-143	2.50158
hsa-miR-200c	2.49047
hsa-miR-374b	2.47377
hsa-miR-128	2.37197
hsa-miR-155	2.11502
hsa-miR-103	2.0597
hsa-miR-7	2.05825
hsa-miR-30e*	2.0109
hsa-miR-98	2.01001
hsa-miR-9	1.92647
hsa-miR-93	1.9026
hsa-let-7f	1.8874
hsa-miR-26b	1.87778
hsa-miR-361-5p	1.85974
hsa-miR-148a	1.8052
hsa-miR-148b	1.67927
hsa-miR-182	1.6546
hsa-miR-181b	1.64407
hsa-let-7i	1.54473
hsa-miR-24	1.5362
hsa-miR-100	1.50556
hsa-miR-19b	1.48744
hsa-miR-25	1.44881
hsa-miR-16	1.39985
hsa-miR-26a	1.32055
hsa-miR-30e	1.31678
hsa-miR-28-3p	1.25993
hsa-let-7a	1.18977
hsa-miR-181a	1.16945
hsa-miR-142-3p	1.15619
hsa-miR-21	0.920651
hsa-miR-101	0.810589
hsa-miR-425	0.782594
hsa-miR-141	0.758967
hsa-miR-106b	0.718736
hsa-miR-17	0.685258
hsa-miR-140-3p	0.658006
hsa-miR-15b	0.639549
hsa-miR-18a	0.626274
hsa-miR-92a	0.623359
hsa-miR-378	0.614439
hsa-miR-92b	0.614153
hsa-miR-744	0.601048
hsa-miR-197	0.544864
hsa-miR-320a	0.527688
hsa-miR-766	0.524861
hsa-miR-130b	0.508418
hsa-miR-422a	0.504465
hsa-miR-103-as	0.490537
hsa-miR-484	0.466919
hsa-miR-342-3p	0.41667
hsa-miR-191	0.401924
hsa-miR-17*	0.334217
hsa-miR-181a*	0.331977
hsa-miR-423-5p	0.326063
hsa-miR-877	0.278116
hsa-miR-1260	0.192414
hsa-miR-720	0

## Sheet: Luciferase
		After first injection = Firefly luciferase	After second injection = Ranilla luciferase
HRB	1	19449	245950
		24305	253186
	2	21894	198516
		21300	215653
	3	16237	171300
		17043	184767
HRB mut	4	4447	4798
		1421	2545
	5	1360	2451
		1432	2344
	6	1398	2573
		1516	2807
Dicer1	7	29658	292857
		31246	311782
	8	31281	338885
		35186	365471
	9	37928	374627
		29671	401798
Dicer1 mut	10	1479	2393
		1338	2361
	11	1382	2106
		1188	2403
	12	1395	1941
		1276	2160
HRB + miR-222	19	475115	8441000
		439454	9322000
	20	440727	7512000
		452216	8096000
	21	431929	6841000
		254747	7219000
HRB mut + miR-222	22	6277	57784
		7270	61648
	23	7802	77190
		7955	84420
	24	8079	73699
		8216	77624
Dicer1 + miR-222	25	450895	8377000
		590994	9116000
	26	675177	11767000
		789479	12618000
	27	777115	13107000
		807354	13918000
Dicer1 mut + miR-222	28	232242	231729
		9798	59172
	29	7272	62634
		6019	66015
	30	5113	63481
		4612	67728
HRB		19449	2951.53
	1	601.867	4492
		580.333	4251.73
HRB+mir-222		6155.87	117754
	2	7176.2	103256
		6475.87	89479.9
HRB mut		1645.2	1382.53
	3	31.1333	47.0667
		15.2667	52.2
HRB mut+mir-222		56.6	1319.47
	4	123.933	1811.53
		72.4667	903.6
Dicer1		494.067	3677.13
	5	527.133	3289.27
		2602.87	5688.6
Dicer1+miR-222		8540.4	85113.4
	6	9276.2	95170.3
		6727.53	98910.5
Dicer1 mut		40.9333	56.5333
	7	17.5333	30.5333
		23.0667	39.6
HRB mut + miR-222		46.4667	446.4
	8	36.4667	304.867
		29.7333	241.867
Dicer1		455.8	3614.67
	9	580.8	4726.87
		504	3244.27
Dicer1+miR-210		6160.2	55401.3
	10	6447.4	51229
		6165.4	51785.1
Dicer1 mut		1256.73	3166.53
	11	361.267	2374.07
		429.267	2591.73
Dicer1 mut+miR-210		740.6	17204.2
	12	2927.07	44868.5
		3623.27	52798.1
HRB		709.067	5243.07
	17	526.333	3757
		609.133	4482.4
HRB+miR-186		4769.47	68690.4
	18	6418.87	85721.2
		6511.4	76561.9
HRB mut		1558.67	2953.27
	19	292.067	2209.33
		267.733	1725.67
HRB mut+miR-186		1170.73	21337
	20	1851.67	27353.9
		1653.8	23109.9
Dicer1		2678	15237
	9	3501	21106
		3929	25381
Dicer1+miR-210		35076	242086
	10	37595	255010
		30085	186661
Dicer1 mut		2287	11099
	11	1396	6065
		1257	8748
Dicer1 mut+miR-210		9231	92811
	12	11990	81504
		5978	56267
HIVEP2		2431	15405
	13	2964	17615
		3614	28681
HIVEP2+miR-210		28639	292267
	14	32816	354449
		27958	293906
HIVEP2 mut		1845	13388
	15	1172	4924
		1274	9316
HIVEP2 mut+miR-210		8621	121420
	16	10212	108737
		9418	105653
HRB		3457	9151
	17	4539	13728
		4547	19211
HRB+miR-186		26980	156692
	18	30830	204548
		26870	161202
HRB mut		1806	6695
	19	1073	2658
		1038	2835
HRB mut+miR-186		4351	21415
	20	6051	31585
		3610	20224
HIVEP2		2842	12173
	21	5072	23408
		4350	25892
HIVEP2+miR-186		25525	214434
	22	28331	260572
		27241	235706
HIVEP2 mut		1822	10409
	23	1327	4831
		1379	6621
HIVEP2 mut+miR-186		6990	56817
	24	7324	56139
		5329	39248
HRB		19449	40633
	1	17188	46569
		18514	68084
HRB+mir-222		99284	535150
	2	75274	434623
		73560	449977
HRB mut		2488	13059
	3	701	2053
		728	1678
HRB mut+mir-222		1164	7533
	4	996	6056
		1098	7002
Dicer1		17261	42227
	5	14577	45671
		18274	58912
Dicer1+miR-222		87469	395503
	6	107133	445800
		114200	533521
Dicer1 mut		3560	15184
	7	767	2200
		781	2311
HRB mut + miR-222		1566	8992
	8	1485	9108
		1598	9354
Dicer1		11112	26118
	9	10543	30575
		11984	36468
Dicer1+miR-210		73523	225286
	10	89379	293556
		92226	312530
Dicer1 mut		5744	17200
	11	3764	10484
		4948	21307
Dicer1 mut+miR-210		36025	198676
	12	31073	186845
		38639	206453
HIVEP2		10143	25852
	13	9858	27986
		14359	44822
HIVEP2+miR-210		76314	320223
	14	68922	306473
		60028	266251
HIVEP2 mut		4491	15058
	15	2709	8689
		4006	18516
HIVEP2 mut+miR-210		28062	178943
	16	30167	186999
		22055	160279
HRB		15360	19809
	17	17440	22124
		20730	30714
HRB+miR-186		67325	171015
	18	81371	209134
		69499	170893
HRB mut		4678	8304
	19	2996	4186
		2689	5099
HRB mut+miR-186		12640	42930
	20	10700	37368
		9308	30602
HIVEP2		300	1607
	1	340	2253
		461	3045
HIVEP2+miR-210		2263	33632
	2	2280	32378
		2087	29063
HIVEP2 mut		392	1559
	3	308	638
		306	768
HIVEP2 mut+miR-210		369	5723
	4	636	7673
		592	8595
HIVEP2		242	1296
	5	231	1938
		273	3009
HIVEP2+miR-186		2335	29449
	6	1948	23484
		2343	26795
HIVEP2 mut		269	1635
	7	162	567
		224	589
HIVEP2 mut+miR-186		486	4258
	8	496	5928
		374	3433

## Sheet: qPCR
Sample Name	Target Name	Cт
186	LTR	21.7177
	LTR	21.6576
	LTR	21.9498
210	LTR	21.9811
648	LTR	21.8825
648	LTR	21.8821
222	LTR	22.2047
649	LTR	22.1861
649	LTR	22.2533
29a	LTR	29.0087
660	LTR	Undetermined
660	LTR	28.9563
empty	LTR	Undetermined
661	LTR	24.2981
661	LTR	24.2703
186	LTR	22.6685
	LTR	22.5001
	LTR	22.4482
210	LTR	22.7508
648	LTR	22.6942
648	LTR	22.6524
222	LTR	22.1782
649	LTR	21.9359
649	LTR	21.8969
29a	LTR	23.5034
660	LTR	23.6134
660	LTR	23.6562
empty	LTR	22.095
661	LTR	22.1907
661	LTR	22.293
186	MLV	25.7933
	MLV	26.2005
	MLV	26.155
210	MLV	25.4965
648	MLV	25.5362
648	MLV	25.4554
222	MLV	27.5458
649	MLV	28.95
649	MLV	27.4569
29a	MLV	28.2543
660	MLV	28.4624
660	MLV	28.1573
empty	MLV	27.9936
661	MLV	28.3419
661	MLV	28.0759
186	MLV	26.8766
	MLV	27.0421
	MLV	26.8675
210	MLV	27.001
648	MLV	26.9829
648	MLV	26.7841
222	MLV	26.3912
649	MLV	26.6117
649	MLV	26.5385
29a	MLV	26.7812
660	MLV	27.1641
660	MLV	Undetermined
empty	MLV	Undetermined
661	MLV	26.1967
661	MLV	26.2118
